# Supplementary material for: Col6a1 knock-in mice provide a promising pre-clinical model for collagen VI-related dystrophies
Source: Dis Model Mech. 2026 Jan 22;19(1):dmm052460. doi: 10.1242/dmm.052460 (PMC12869505; doi:10.1242/dmm.052460)
Supplement: Table S2. Summary of the statistical analysis of body weight and plethysmographic data. [file dmm-19-052460-TableS2.xlsx]

## Sheet: Supp_Table_2
	Sex	Coefficient	Estimate	Standard error	t	Adjusted P-value
Segmented Linear Regression	Total	Estimated Break Point	2.24	0.117	-	-
	Female		2.31	0.107	-	-
	Male		2.25	0.071	-	-
1-2 months	Female	Intercept	10.177	1.823	5.582	<0.001
		Age	4.767	1.107	4.308	<0.001
		GenotypeHET	-0.13	2.201	-0.059	0.953
		GenotypeHOM	-3.568	2.241	-1.592	0.12
		Age*GenotypeHET	-0.609	1.303	-0.467	0.643
		Age*GenotypeHOM	1.515	1.369	1.106	0.276
	Male	Intercept	1.899	2.727	0.696	0.491
		Age	13.194	1.67	7.9	<0.001
		GenotypeHET	4.113	3.39	1.213	0.233
		GenotypeHOM	6.717	3.629	1.851	0.073
		Age*GenotypeHET	-4.412	2.047	-2.155	0.038
		Age*GenotypeHOM	-5.548	2.192	-2.531	0.016
3-12 months	Female	Intercept	19.483	1.663	11.717	<0.001
		Age	0.551	0.313	1.758	0.08
		GenotypeHET	-0.15	1.691	-0.089	0.929
		GenotypeHOM	-0.74	1.715	-0.432	0.666
		Age*GenotypeHET	-0.161	0.316	-0.509	0.611
		Age*GenotypeHOM	-0.221	0.321	-0.688	0.492
	Male	Intercept	26.942	0.631	42.697	<0.001
		Age	0.422	0.092	4.576	<0.001
		GenotypeHET	-2.414	0.82	-2.945	0.004
		GenotypeHOM	-0.404	0.978	-0.413	0.68
		Age*GenotypeHET	0.296	0.122	2.427	0.016
		Age*GenotypeHOM	-0.083	0.14	-0.591	0.555
