# Supplementary material for: Col6a1 knock-in mice provide a promising pre-clinical model for collagen VI-related dystrophies
Source: Dis Model Mech. 2026 Jan 22;19(1):dmm052460. doi: 10.1242/dmm.052460 (PMC12869505; doi:10.1242/dmm.052460)
Supplement: Table S3. Statistical analysis of the plethysmographic data. [file dmm-19-052460-TableS3.xlsx]

## Sheet: Hoja1
Variable	Coefficient	p-valor	rank	Adjusted p-value (Bonferroni Holm)
TV	Intercept	0.0001	1	< 0.001
	GenotypeHET	0.04	95	1
	GenotypeHOM	0.411	98	1
	SexM	0.481	99	1
	Time12m	0.0001	1	< 0.001
	GenotypeHET:SexM	0.138	96	1
	GenotypeHOM:SexM	0.178	97	1
	GenotypeHET:12m	0.0001	1	< 0.001
	GenotypeHOM:12m	0.0001	1	< 0.001
	SexM:Time12m	0.0001	1	< 0.001
	GenotypeHET:SexM:Time12m	0.0001	1	< 0.001
	GenotypeHOM:SexM:Time12m	0.0001	1	< 0.001
TV/Weight	Intercept	0.0001	1	< 0.001
	GenotypeHET	0.004	78	0.22
	GenotypeHOM	0.152	98	1
	SexM	0.128	97	1
	Time12m	0.0001	1	< 0.001
	GenotypeHET:SexM	0.038	93	1
	GenotypeHOM:SexM	0.337	99	1
	GenotypeHET:12m	0.0001	1	< 0.001
	GenotypeHOM:12m	0.0001	1	< 0.001
	SexM:Time12m	0.046	96	1
	GenotypeHET:SexM:Time12m	0.0001	1	< 0.001
	GenotypeHOM:SexM:Time12m	0.0001	1	< 0.001
TI Average	Intercept	0.0001	1	0.007
	GenotypeHET	0.792	85	1
	GenotypeHOM	0.072	83	1
	SexM	0.0001	1	0.001
	Time12m	0.508	84	1
	GenotypeHET:SexM	0.01	82	0.51
	GenotypeHOM:SexM	0.0002	70	0.0126
	GenotypeHET:12m	0.897	86	1
	GenotypeHOM:12m	0.0001	1	< 0.001
	SexM:Time12m	0.0001	1	< 0.001
	GenotypeHET:SexM:Time12m	0.0001	1	< 0.001
	GenotypeHOM:SexM:Time12m	0.0001	1	< 0.001
TE Average	Intercept	0.0001	1	< 0.001
	GenotypeHET	0.084	93	1
	GenotypeHOM	0.786	95	1
	SexM	0.082	92	1
	Time12m	0.0001	1	< 0.001
	GenotypeHET:SexM	0.032	91	1
	GenotypeHOM:SexM	0.957	96	1
	GenotypeHET:12m	0.0001	1	< 0.001
	GenotypeHOM:12m	0.187	94	1
	SexM:Time12m	0.0001	1	< 0.001
	GenotypeHET:SexM:Time12m	0.0001	1	< 0.001
	GenotypeHOM:SexM:Time12m	0.008	81	0.416
Pif Average	Intercept	0.0001	1	0.007
	GenotypeHET	0.019	87	0.874
	GenotypeHOM	0.965	91	1
	SexM	0.023	89	1
	Time12m	0.0001	1	< 0.001
	GenotypeHET:SexM	0.869	90	1
	GenotypeHOM:SexM	0.005	80	0.265
	GenotypeHET:12m	0.0001	1	< 0.001
	GenotypeHOM:12m	0.015	84	0.735
	SexM:Time12m	0.0001	1	< 0.001
	GenotypeHET:SexM:Time12m	0.0001	1	< 0.001
	GenotypeHOM:SexM:Time12m	0.0001	1	< 0.001
Pef Average	Intercept	0.0001	1	< 0.001
	GenotypeHET	0.707	93	1
	GenotypeHOM	0.138	92	1
	SexM	0.002	74	0.118
	Time12m	0.0001	1	< 0.001
	GenotypeHET:SexM	0.032	91	1
	GenotypeHOM:SexM	0.002	74	0.118
	GenotypeHET:12m	0.001	72	0.061
	GenotypeHOM:12m	0.0001	1	< 0.001
	SexM:Time12m	0.0001	1	< 0.001
	GenotypeHET:SexM:Time12m	0.0001	1	< 0.001
	GenotypeHOM:SexM:Time12m	0.0001	1	< 0.001
F Average	Intercept	0.0001	1	< 0.001
	GenotypeHET	0.164	73	1
	GenotypeHOM	0.892	79	1
	SexM	0.772	78	1
	Time12m	0.0001	1	< 0.001
	GenotypeHET:SexM	0.432	77	1
	GenotypeHOM:SexM	0.366	76	1
	GenotypeHET:12m	0.0001	1	< 0.001
	GenotypeHOM:12m	0.277	74	1
	SexM:Time12m	0.298	75	1
	GenotypeHET:SexM:Time12m	0.001	72	0.061
	GenotypeHOM:SexM:Time12m	0.0001	1	< 0.001
tR Average	Intercept	0.0001	1	< 0.001
	GenotypeHET	0.174	89	1
	GenotypeHOM	0.0001	1	0.002
	SexM	0.395	92	1
	Time12m	0.0001	1	< 0.001
	GenotypeHET:SexM	0.285	91	1
	GenotypeHOM:SexM	0.02	88	0.9
	GenotypeHET:12m	0.0001	1	< 0.001
	GenotypeHOM:12m	0.0001	1	< 0.001
	SexM:Time12m	0.0001	1	< 0.001
	GenotypeHET:SexM:Time12m	0.225	90	1
	GenotypeHOM:SexM:Time12m	0.0001	1	< 0.001
EIP Average	Intercept	0.0001	1	< 0.001
	GenotypeHET	0.302	85	1
	GenotypeHOM	0.301	84	1
	SexM	0.0002	70	0.0126
	Time12m	0.0001	1	< 0.001
	GenotypeHET:SexM	0.003	77	0.168
	GenotypeHOM:SexM	0.014	83	0.7
	GenotypeHET:12m	0.0001	1	< 0.001
	GenotypeHOM:12m	0.0001	1	< 0.001
	SexM:Time12m	0.0001	1	< 0.001
	GenotypeHET:SexM:Time12m	0.0001	1	< 0.001
	GenotypeHOM:SexM:Time12m	0.0001	1	< 0.001
EEP Average	Intercept	0.158	91	1
	GenotypeHET	0.386	92	1
	GenotypeHOM	0.026	90	1
	SexM	0.0001	1	< 0.001
	Time12m	0.0001	1	< 0.001
	GenotypeHET:SexM	0.0001	1	< 0.001
	GenotypeHOM:SexM	0.0001	1	< 0.001
	GenotypeHET:12m	0.0001	1	< 0.001
	GenotypeHOM:12m	0.0001	1	< 0.001
	SexM:Time12m	0.0001	1	< 0.001
	GenotypeHET:SexM:Time12m	0.0001	1	< 0.001
	GenotypeHOM:SexM:Time12m	0.0001	1	< 0.001
Penh Average	Intercept	0.0001	1	< 0.001
	GenotypeHET	0.018	86	0.846
	GenotypeHOM	0.039	94	1
	SexM	0.015	84	0.735
	Time12m	0.0001	1	< 0.001
	GenotypeHET:SexM	0.002	74	0.118
	GenotypeHOM:SexM	0.085	95	1
	GenotypeHET:12m	0.0001	1	< 0.001
	GenotypeHOM:12m	0.0001	1	< 0.001
	SexM:Time12m	0.0001	1	< 0.001
	GenotypeHET:SexM:Time12m	0.0001	1	< 0.001
	GenotypeHOM:SexM:Time12m	0.004	78	0.22
